# Supplementary material for: Plasma Globotriaosylsphingosine and α-Galactosidase A Activity as a Combined Screening Biomarker for Fabry Disease in a Large Japanese Cohort
Source: Curr Issues Mol Biol. 2021 Jun 19;43(1):389–404. doi: 10.3390/cimb43010032 (PMC8928976; doi:10.3390/cimb43010032)
Supplement: Supplementary file 1 [file cimb-43-00032-s001.zip]

Archive with 1 entries (1 files):
- cimb-1239432-supplementary.pdf
